# Supplementary material for: DNA and RNA Alterations Associated with Colorectal Peritoneal Metastases: A Systematic Review
Source: Cancers (Basel). 2023 Jan 16;15(2):549. doi: 10.3390/cancers15020549 (PMC9856984; doi:10.3390/cancers15020549)
Supplement: Supplementary file 1 [file cancers-15-00549-s001.zip]

Archive with 1 entries (1 files):
- cancers-2124667-supplementary.pdf
